# Supplementary material for: Titi monkey neophobia and visual abilities allow for fast responses to novel stimuli
Source: Sci Rep. 2021 Jan 28;11:2578. doi: 10.1038/s41598-021-82116-4 (PMC7844259; doi:10.1038/s41598-021-82116-4)
Supplement: Supplementary file 1 — Supplementary Information 1. [file 41598_2021_82116_MOESM1_ESM.csv]

name	sex	experiment	order	collapsedorder	latency	look.duration	status	revised.order
1	M	Control	1	0	300	0	0	0
1	M	1" Snake	2	0	20	40	1	0
1	M	Control	3	0	11	4	1	0
1	M	1" Feather	4	0	5	20	1	0
1	M	Control	1	0	70	3	1	0
1	M	Full Snake	2	0	19	28	1	0
1	M	Control	3	0	26	4	1	0
1	M	Full Feather	4	0	66	6	1	0
2	F	Control	1	1	3	10	1	1
2	F	1" Feather	2	1	3	10	1	1
2	F	Control	3	1	117	3	1	1
2	F	1" Snake	4	1	6	11	1	1
2	F	Control	1	1	76	2	1	1
2	F	Full Feather	2	1	4	25	1	1
2	F	Control	3	1	62	4	1	1
2	F	Full Snake	4	1	4	34	1	1
3	F	Control	1	1	234	9	1	1
3	F	1" Feather	2	1	4	7	1	1
3	F	Control	3	1	52	2	1	1
3	F	1" Snake	4	1	7	1	1	1
3	F	Control	1	1	113	0	1	0
3	F	Full Snake	2	1	6	48	1	0
3	F	Control	3	1	62	1	1	0
3	F	Full Feather	4	1	11	16	1	0
4	F	Control	1	1	13	9	1	1
4	F	1" Feather	2	1	92	7	1	1
4	F	Control	3	1	133	2	1	1
4	F	1" Snake	4	1	76	1	1	1
4	F	Control	1	1	32	1	1	0
4	F	Full Snake	2	1	18	40	1	0
4	F	Control	3	1	13	4	1	0
4	F	Full Feather	4	1	18	21	1	0
5	M	Control	1	1	234	1	1	1
5	M	1" Feather	2	1	132	2	1	1
5	M	Control	3	1	300	0	0	1
5	M	1" Snake	4	1	6	9	1	1
5	M	Control	1	1	130	1	1	0
5	M	Full Snake	2	1	28	58	1	0
5	M	Control	3	1	176	2	1	0
5	M	Full Feather	4	1	4	14	1	0
6	M	Control	1	0	17	0	1	0
6	M	1" Snake	2	0	4	9	1	0
6	M	Control	3	0	15	1	1	0
6	M	1" Feather	4	0	6	2	1	0
6	M	Control	1	0	17	2	1	0
6	M	Full Snake	2	0	7	136	1	0
6	M	Control	3	0	43	2	1	0
6	M	Full Feather	4	0	10	42	1	0
7	F	Control	1	0	69	3	1	0
7	F	1" Snake	2	0	7	23	1	0
7	F	Control	3	0	180	2	1	0
7	F	1" Feather	4	0	25	6	1	0
7	F	Control	1	0	45	1	1	0
7	F	Full Snake	2	0	9	86	1	0
7	F	Control	3	0	11	8	1	0
7	F	Full Feather	4	0	14	33	1	0
8	M	Control	1	1	16	5	1	1
8	M	1" Feather	2	1	300	0	0	1
8	M	Control	3	1	198	0	1	1
8	M	1" Snake	4	1	7	39	1	1
8	M	Control	1	1	12	1	1	0
8	M	Full Snake	2	1	8	69	1	0
8	M	Control	3	1			1	0
8	M	Full Feather	4	1			1	0
9	F	Control	1	0	21	5	1	0
9	F	1" Snake	2	0	38	11	1	0
9	F	Control	3	0	154	2	1	0
9	F	1" Feather	4	0	7	12	1	0
9	F	Control	1	0	8	0	1	1
9	F	Full Feather	2	0	4	72	1	1
9	F	Control	3	0	55	2	1	1
9	F	Full Snake	4	0	4	55	1	1
10	M	Control	1	0	163	0	1	0
10	M	1" Snake	2	0	31	10	1	0
10	M	Control	3	0	231	0	1	0
10	M	1" Feather	4	0	48	7	1	0
10	M	Control	1	0	20	2	1	1
10	M	Full Feather	2	0	24	88	1	1
10	M	Control	3	0	82	1	1	1
10	M	Full Snake	4	0	22	41	1	1
11	M	Control	1	0	45	2	1	0
11	M	1" Snake	2	0	36	6	1	0
12	M	Control	1	1	300		0	1
12	M	1" Feather	2	1	300		0	1
12	M	Control	3	1	300		0	1
12	M	1" Snake	4	1	137		1	1
12	M	Control	1	1	27		1	0
12	M	Full Snake	2	1	29		1	0
13	F	Control	1	1	112		1	1
13	F	1" Feather	2	1	225		1	1
13	F	Control	3	1	292		1	1
13	F	1" Snake	4	1	114		1	1
14	M	Control	1	0	28		1	0
14	M	Full Snake	2	0	13		1	0
15	F	Control	1	0	32	0	1	0
15	F	Full Snake	2	0	5	50	1	0
16	M	Control	1	0	226		1	0
16	M	Full Snake	2	0	19		1	0
16	M	Control	3	0	26		1	0
16	M	Full Feather	4	0	28		1	0
17	M	Control	1	1	3		1	1
17	M	1" Feather	2	1	11		1	1
17	M	Control	3	1	32		1	1
17	M	1" Snake	4	1	237		1	1
17	M	Control	1	1	76		1	1
17	M	Full Feather	2	1	4		1	1
17	M	Control	3	1	198		1	1
17	M	Full Snake	4	1	7		1	1
18	F	Control	1	0	14		1	0
18	F	1" Snake	2	0	87		1	0
19	M	Control	1	1	62		1	1
19	M	1" Feather	2	1	23		1	1
19	M	Control	3	1	115		1	1
19	M	1" Snake	4	1	38		1	1
19	M	Control	1	1	154		1	0
19	M	Full Snake	2	1	73		1	0
19	M	Control	3	1	134		1	0
19	M	Full Feather	4	1	90		1	0
20	F	Control	1	1	71		1	1
20	F	1" Feather	2	1	72		1	1
20	F	Control	3	1	90		1	1
20	F	1" Snake	4	1	110		1	1
20	F	Control	1	1	48		1	0
20	F	Full Snake	2	1	30		1	0
21	F	Control	1	0	202	2	1	0
21	F	1" Snake	2	0	43		1	0
21	F	Control	1	0	35		1	0
21	F	Full Snake	2	0	6		1	0
22	M	Control	1	1	287		1	1
22	M	1" Feather	2	1	105		1	1
22	M	Control	3	1	93		1	1
22	M	1" Snake	4	1	300		0	1
23	F	Control	1	0	14	0	1	0
23	F	Full Snake	2	0	8	32	1	0
24	M	Control	1	0	4		1	0
24	M	1" Snake	2	0	19	9	1	0
24	M	Control	1	0	72	3	1	0
24	M	Full Snake	2	0	7	41	1	0
25	M	Control	1	0	61		1	1
25	M	1" Feather	2	0	22		1	1
25	M	Control	3	0	133		1	1
25	M	1" Snake	4	0	76		1	1
25	M	Control	1	0	133		1	0
25	M	Full Snake	2	0	11		1	0
25	M	Control	3	0	176		1	0
25	M	Full Feather	4	0	40		1	0
26	F	Control	1	1	300	0	0	0
26	F	Full Snake	2	1	9	21	1	0
27	M	Control	1	1	300		0	0
27	M	1" Snake	2	1	277		1	0
28	F	Control	1	1	273		1	1
28	F	1" Feather	2	1	192		1	1
28	F	Control	3	1	300		0	1
28	F	1" Snake	4	1	120		1	1
28	F	Control	1	1	23		1	0
28	F	Full Snake	2	1	20		1	0
28	F	Control	3	1	49		1	0
28	F	Full Feather	4	1	19		1	0
29	M	Control	1	1	153		1	0
29	M	Full Snake	2	1	23		1	0
30	M	Control	1	0	189		1	1
30	M	1" Feather	2	0	17	4	1	1
30	M	Control	3	0	86	1	1	1
30	M	1" Snake	4	0	9	18	1	1
31	F	Control	1	1	23		1	1
31	F	1" Feather	2	1	33		1	1
31	F	Control	3	1	31		1	1
31	F	1" Snake	4	1	2		1	1
31	F	Control	1	1	37		1	0
31	F	Full Snake	2	1	27		1	0
31	F	Control	3	1	14		1	0
31	F	Full Feather	4	1	6		1	0
32	F	Control	1	0	133		1	0
32	F	1" Snake	2	0	173		1	0
33	F	Control	1	1	300		0	1
33	F	1" Feather	2	1	22		1	1
33	F	Control	3	1	300		0	1
33	F	1" Snake	4	1	4		1	1
34	F	Control	1	1	300		0	1
34	F	1" Feather	2	1	14		1	1
34	F	Control	3	1	300		0	1
34	F	1" Snake	4	1	72		1	1
35	F	Control	1	0	300		0	0
35	F	1" Snake	2	0	48		1	0
36	F	Control	1	1	37		1	1
36	F	1" Feather	2	1	27		1	1
36	F	Control	3	1	61	1	1	1
36	F	1" Snake	4	1	69		1	1
37	F	Control	1	1	29		1	1
37	F	1" Feather	2	1	29		1	1
37	F	Control	3	1	13		1	1
37	F	1" Snake	4	1	140		1	1
37	F	Control	1	1	111		1	0
37	F	Full Snake	2	1	7		1	0
37	F	Control	3	1	159		1	0
37	F	Full Feather	4	1	25		1	0
38	M	Control	1	1	108		1	0
38	M	1" Snake	2	1	29		1	0
38	M	Control	3	1	283		1	0
38	M	1" Feather	4	1	129		1	0
38	M	Control	1	1	19		1	0
38	M	Full Snake	2	1	8		1	0
38	M	Control	3	1	24		1	0
38	M	Full Feather	4	1	15		1	0
39	M	Control	1	0	255		1	0
39	M	1" Snake	2	0	284		1	0
39	M	Control	3	0	160		1	0
39	M	1" Feather	4	0	35		1	0
39	M	Control	1	0	54		1	1
39	M	Full Feather	2	0	6		1	1
39	M	Control	3	0	120		1	1
39	M	Full Snake	4	0	8		1	1
40	F	Control	1	0	77		1	0
40	F	1" Snake	2	0	22		1	0
40	F	Control	3	0	60		1	0
40	F	1" Feather	4	0	91		1	0
40	F	Control	1	0	27		1	1
40	F	Full Feather	2	0	11		1	1
